# Supplementary material for: Using Response Surface for Searching the Nearly Optimal Parameters Combination of the Foam Concrete Muffler
Source: Materials (Basel). 2022 Nov 16;15(22):8128. doi: 10.3390/ma15228128 (PMC9692282; doi:10.3390/ma15228128)
Supplement: Supplementary file 1 [file materials-15-08128-s001.zip]

Archive with 4 entries (3 files):
- Sound Waves/
- Sound Waves/Density_0_2_Glass Fiber_40g.wav
- Sound Waves/Empty_Barrel.wav
- Sound Waves/Market.wav
